# Supplementary material for: The Hormetic Adaptative Capacity and Resilience to Oxidative Stress Is Strengthened by Exposome Enrichment with Air Cold Atmospheric Plasma: A Metabolome Targeted Follow-Up Approach
Source: Biomedicines. 2025 Apr 12;13(4):949. doi: 10.3390/biomedicines13040949 (PMC12025095; doi:10.3390/biomedicines13040949)
Supplement: Supplementary file 1 [file biomedicines-13-00949-s001.zip]

Archive with 3 entries (3 files):
- biomedicines-3538117-supplementary-figures.pdf
- biomedicines-3538117-supplementary-tables.pdf
- supplementary_raw_data_tables1_tables2.xlsx
