# Supplementary material for: The Hormetic Adaptative Capacity and Resilience to Oxidative Stress Is Strengthened by Exposome Enrichment with Air Cold Atmospheric Plasma: A Metabolome Targeted Follow-Up Approach
Source: Biomedicines. 2025 Apr 12;13(4):949. doi: 10.3390/biomedicines13040949 (PMC12025095; doi:10.3390/biomedicines13040949)
Supplement: Supplementary file 1 [file biomedicines-13-00949-s001.zip › supplementary_raw_data_tables1_tables2.xlsx]

## Sheet: Table S1
TABLE S1
SAMPLE GROUP	SAMPLES	1,3-Diphosphoglyceric acid	2-Aminobutyric acid	2-Hydroxybutyric acid	2-Hydroxyglutarate	2-phosphoglyceric acid	3-Ureidopropionic acid	6-Phosphogluconolactone	Acetyl-CoA	Acetylglutamic acid	Adenine	Adenosine	ADP	ADP-Ribose	Alanine	Allantoin	Alpha-Ketoglutarate	Aminoadipic acid	AMP	Aspartate	ATP	beta-Alanine	CDP	CDP-ethanolamine	Citric acid	Citrulline	Coenzyme_A	Creatine	Creatinine	Cystathionine	Dihydroxyacetone-P	FAD	Fructose-1,6-diphosphate	Gamma-Glutamylcysteine	GDP	Gluconate	Gluconate-6P	Glucose	Glucose-6P	Glutamate	Glutamine	Glutathione	Glyceraldehyde-3P	Glycerate	Glycerol-3P	Glycerophosphoinositol	GMP	GTP	Guanine
Control short-term exposure	23P0035_POS_Liver_16_30287	0.658616	0.699661	11.6713	0.486055	0.65467	0.629084	0.353879	0.228397	4.98232	1.09289	0.723683	11.0623	0.432834	13.1545	2.78843	0.200672	4.11305	5.4076	1.42686	2.62464	38.1111	0.0926251	0.380882	0.145609	0.162069	0.517438	0.00869579	0.00941868	0.146694	1.9397	0.137855	1.17109	0.141321	1.68713	17.7876	9.08019	92.7913	9.93113	2.36388	7.71679	14.8334	1.37909	1.05128	45.6434	1.29703	0.712045	0.343298	0.000335427
Control short-term exposure	23P0035_POS_Liver_17_30285	0.124268	0.858381	10.5406	0.308979	0.468922	0.800909	0.15429	0.177354	2.8633	0.47865	0.515862	6.38811	0.227444	10.7026	1.9217	0.117888	2.2035	3.46575	0.907125	1.78191	16.9907	0.0562236	0.255437	0.0848166	0.0908993	0.244389	0.00908346	0.00616742	0.146541	0.895785	0.0798406	0.56489	0.098397	1.17271	12.0455	4.23333	56.3637	11.6111	1.44164	5.02384	10.0758	1.18024	0.655739	31.7116	1.19848	0.421812	0.237734	0.000270767
Control short-term exposure	23P0035_POS_Liver_18_30269	0.932864	0.271339	6.52469	0.618607	1.18361	0.337892	0.113976	0.276303	5.68528	0.392462	0.384688	14.9934	0.454645	11.2954	0.98569	0.270122	2.24206	4.16588	1.36232	3.95186	11.8897	0.244928	0.478494	0.131148	0.1167	0.449667	0.0145931	0.0106673	0.108225	1.99655	0.141381	2.17519	0.0601818	2.57993	17.3815	2.52073	26.787	7.25313	1.30888	4.28196	10.729	1.05871	1.54248	27.6781	0.70914	0.422982	0.512196	0.000370252
Control short-term exposure	23P0035_POS_Liver_19_30266	0.336967	0.519453	9.02392	0.328938	0.599848	1.77929	0.166388	0.270577	3.1978	0.712099	0.70709	12.6656	0.365759	13.4883	2.89552	0.251387	4.01559	5.10028	0.997208	2.25411	44.1574	0.154603	0.329404	0.108816	0.128938	0.389524	0.0103341	0.0125124	0.0973428	1.94098	0.145646	0.876335	0.0852696	2.68265	14.1349	3.58559	66.9174	7.67862	1.76725	5.62153	11.4822	0.964023	1.1414	29.5338	0.908611	0.621244	0.299302	0.000207266
Short-term exposure	23P0035_POS_Liver_20_30284	0.0908609	0.51645	2.08133	0.314913	0.354844	0.447109	0.0382177	0.202756	1.87216	0.628417	0.601804	6.06409	0.321056	7.9004	0.764372	0.0864987	2.05794	2.12885	0.598462	1.22637	13.5175	0.118402	0.259776	0.074955	0.0761773	0.241064	0.0192594	0.0110669	0.0678935	0.497204	0.0678669	0.725363	0.0466151	1.42116	8.13079	1.44049	33.2315	6.43824	1.9211	3.56025	13.9192	0.739582	0.444116	26.5596	0.563074	0.294762	0.188464	0.000189046
Short-term exposure	23P0035_POS_Liver_21_30272	0.276264	1.25855	9.14709	0.374023	0.496038	1.2043	0.160774	0.158427	4.72255	0.996548	0.849292	8.95393	0.267784	15.548	2.4972	0.146937	4.69978	4.02239	1.26653	1.65404	50.8206	0.131756	0.314004	0.0964184	0.125663	0.345545	0.00835905	0.0138146	0.247228	1.67149	0.0973316	0.742445	0.0964892	2.11848	15.4408	3.27826	65.9332	12.2054	2.67215	6.28224	15.2584	0.935383	0.7608	35.5237	1.53428	0.53864	0.259348	3.96837e-05
Short-term exposure	23P0035_POS_Liver_22_30257	0.148732	0.472968	6.89683	0.231756	0.447059	0.421194	0.100093	0.213668	2.91643	0.375013	0.514723	11.155	0.333989	10.4219	1.32465	0.234611	2.0505	3.73371	0.87366	2.04259	18.9013	0.187484	0.544606	0.112187	0.116987	0.36714	0.00908835	0.0052124	0.0882129	0.758061	0.144253	0.688358	0.0617166	2.68039	11.0516	2.69052	39.7361	7.31029	1.29297	2.83853	10.9992	0.589463	0.73578	13.4279	0.639251	0.467396	0.293259	2.9688e-05
Short-term exposure	23P0035_POS_Liver_23_30276	0.33726	0.623784	7.10441	0.510541	0.712055	1.26942	0.119289	0.174029	3.73028	0.758433	0.51892	12.3548	0.275522	10.6089	1.34754	0.185185	2.37816	4.14899	1.06372	2.74208	20.9518	0.163771	0.367158	0.0864844	0.0895084	0.381632	0.00723434	0.0114971	0.183909	2.25349	0.117639	0.657412	0.0980131	2.52588	19.5837	4.01849	37.7311	5.53409	1.90169	5.1717	13.8559	1.13639	1.24504	31.0969	0.784393	0.544627	0.400932	0.000641642
Short-term exposure	23P0035_POS_Liver_24_30279	0.270239	0.344086	4.45111	0.554452	0.58098	0.843037	0.0503607	0.204502	3.90758	0.494932	0.161667	10.2805	0.308955	10.1852	1.03646	0.205529	1.80404	3.05184	1.05247	3.03476	12.9035	0.201676	0.308156	0.116059	0.11107	0.313638	0.0179308	0.0199541	0.147451	1.71156	0.0896032	0.787411	0.0703328	1.91604	15.8562	1.79222	23.8796	5.18828	1.91828	4.57007	11.9412	0.960104	0.825441	26.2272	0.654297	0.381655	0.419875	0.000476701
Control long-term exposure	23P0035_POS_Liver_25_30254	0.0268001	0.277972	3.08484	0.15073	0.182026	0.564295	0.0274652	0.163903	3.19074	0.0987174	0.268403	7.34816	0.327316	9.89347	0.837643	0.129554	2.2987	2.72359	0.71092	0.768511	26.3615	0.169805	0.540649	0.0933726	0.0908222	0.489114	0.0215787	0.00608149	0.08439	0.403303	0.144556	0.418629	0.0595992	2.9076	7.16629	0.623422	34.7741	3.21633	1.68795	2.61809	7.62571	0.226179	0.425396	8.39195	0.476657	0.347122	0.106874	0.00016113
Control long-term exposure	23P0035_POS_Liver_26_30275	0.270793	0.533265	5.7172	0.347756	0.612617	0.501082	0.10027	0.255197	4.02955	0.652703	0.704663	11.0289	0.310693	9.58934	1.55585	0.165814	2.34904	3.73201	0.894242	2.96049	18.6583	0.13797	0.310582	0.125007	0.124762	0.408691	0.00933938	0.00925635	0.160394	1.90527	0.119005	0.690806	0.101487	2.1493	13.1683	4.23396	43.8729	7.68467	1.36378	3.86844	15.1807	1.12967	0.902751	32.1759	0.775781	0.443359	0.403489	0.000461794
Control long-term exposure	23P0035_POS_Liver_27_30261	0.27321	0.782585	13.5455	0.300181	0.458145	1.239	0.0954129	0.241076	5.65808	0.418104	0.627346	9.68011	0.338132	10.5062	1.73444	0.339667	2.3822	4.39413	1.05319	2.16712	23.5553	0.115561	0.432286	0.103127	0.191683	0.420355	0.00669427	0.00622462	0.210614	0.967971	0.147447	0.907682	0.0927315	2.07264	19.536	1.92504	42.5212	5.64391	2.14678	4.02176	9.81464	0.601909	1.20236	22.9612	0.620116	0.628138	0.337197	0.000409436
Control long-term exposure	23P0035_POS_Liver_28_30273	0.295387	0.836472	8.10713	0.472288	0.76383	0.841685	0.151666	0.337856	3.77703	0.635892	0.726299	9.88336	0.718654	12.2297	1.42314	0.139938	2.67011	4.78529	0.906206	2.07309	21.9622	0.0912344	0.309129	0.108815	0.176458	0.483672	0.00662252	0.00666176	0.147885	1.68161	0.130589	0.970475	0.104944	1.62754	18.024	3.82579	52.8971	9.78189	1.36404	4.17576	17.4211	1.03381	1.19069	30.066	0.776787	0.620049	0.286376	0.00023931
Control long-term exposure	23P0035_POS_Liver_29_30256	0.525969	1.37805	18.8254	0.391206	0.66117	1.31027	0.18021	0.26044	5.89381	0.439604	0.669893	13.4299	0.531528	18.6823	2.08699	0.450684	3.92282	5.63169	1.20979	2.70595	45.8789	0.123679	0.41015	0.0998658	0.164977	0.659458	0.00692928	0.00627072	0.18832	1.44962	0.204453	0.895309	0.107709	2.57982	24.2619	3.96887	52.6115	8.394	1.63703	4.18228	12.6984	0.673353	1.64391	19.2913	0.888405	0.628826	0.410183	0.000484429
Long-term exposure	23P0035_POS_Liver_30_30262	0.354501	1.19774	13.0985	0.39821	0.633302	0.714532	0.148009	0.256419	5.90692	0.642048	0.880328	9.72245	0.48975	19.3316	2.11178	0.310504	4.30637	5.73177	1.17935	2.0369	50.5455	0.0960114	0.397123	0.0854269	0.103378	0.644837	0.00628622	0.00486523	0.178173	1.26162	0.184483	1.25015	0.145664	1.96252	24.3678	3.48176	69.5275	6.61784	1.76654	5.07149	14.4669	0.5574	1.76954	19.8776	1.57397	0.755231	0.296407	0.000270858
Long-term exposure	23P0035_POS_Liver_31_30286	0.490303	0.653186	7.68739	0.736345	0.80706	0.958331	0.364392	0.293379	5.46838	0.800167	0.868094	13.9459	0.385047	11.8187	2.81272	0.209609	4.2526	4.87983	1.35932	2.64657	41.5903	0.156327	0.273893	0.107079	0.14079	0.608244	0.0134206	0.0175703	0.197294	3.64159	0.157165	0.868325	0.0605948	2.24442	13.9538	10.3632	53.6618	9.70001	2.03244	4.92074	11.2536	1.64056	1.41528	58.4847	0.787137	0.585758	0.383829	0.000480909
Long-term exposure	23P0035_POS_Liver_32_30270	0.416276	0.777513	9.44407	0.477439	0.803655	0.525224	0.218498	0.379137	4.69063	0.716183	0.742284	17.2414	0.545499	13.529	2.07097	0.282231	3.60312	5.41718	1.0951	4.12668	33.043	0.159168	0.532285	0.113542	0.165892	0.566168	0.0109578	0.00921921	0.122506	2.88791	0.202598	2.47327	0.0899882	2.2703	14.6459	4.46439	53.7543	12.3713	1.70415	4.79521	14.2725	1.71789	1.36543	39.9846	0.589887	0.65251	0.440508	0.000525569
Long-term exposure	23P0035_POS_Liver_33_30255	0.281326	0.441467	7.10543	0.21825	0.552867	0.504164	0.119534	0.307372	3.53702	0.364037	0.456183	10.3719	0.514035	9.95144	1.23588	0.279662	2.25244	3.74124	0.865716	1.72828	24.6091	0.142713	0.41271	0.0863649	0.0877791	0.347824	0.013804	0.00725804	0.0413332	0.71902	0.166187	0.949838	0.0530562	2.35237	12.6601	2.62577	46.6385	7.99988	1.11768	3.02801	7.53877	0.62471	0.924526	15.1176	1.01072	0.433197	0.283257	0.000112
Long-term exposure	23P0035_POS_Liver_34_30259	1.21049	1.22429	10.7626	0.447106	1.26842	1.33615	0.113578	0.374151	4.15689	0.39401	0.544198	10.5386	0.557754	15.8711	1.8236	0.390373	2.60752	4.1238	1.29077	2.50212	29.46	0.113413	0.425889	0.323679	0.167274	0.452489	0.0316844	0.0168426	0.103494	1.45723	0.135709	5.52794	0.0957086	1.73904	23.9287	3.05982	58.1628	10.0995	1.7792	4.25986	11.802	0.627502	1.68606	18.0525	1.20913	0.492425	0.304995	0.000218321
[truncated: 83 more columns]

## Sheet: Table S2
TABLE S2
SAMPLE GROUP	SAMPLES	1,3-Diphosphoglyceric acid	2-Aminobutyric acid	2-Hydroxybutyric acid	2-Hydroxyglutarate	2-phosphoglyceric acid	3-Ureidopropionic acid	6-Phosphogluconolactone	Acetylglutamic acid	Adenine	Adenosine	ADP	ADP-Ribose	Alanine	Allantoin	Alpha-Ketoglutarate	Aminoadipic acid	AMP	Arginine	Aspartate	ATP	beta-Alanine	CDP	CDP-ethanolamine	Citric acid	Citrulline	Creatine	Creatinine	Cystathionine	Fructose-1,6-diphosphate	Fumarate	GDP	Gluconate	Gluconate-6P	Glucose	Glucose-6P	Glutamate	Glutamine	Glutathione	Glycerate	Glycerol-2P	Glycerol-3P	Glycerophosphoinositol	GMP	GTP	Hexose-P	Hippuric acid	Histidine	Homocystine
Control short-term exposure	23P0035_POS_Blood_35_30380	16.9668	0.411204	1.681	0.153192	1.65942	0.116016	0.173028	0.0321146	0.0277775	0.0109459	15.8889	0.645347	2.14752	0.384373	0.0450888	0.229578	0.606667	0.503436	0.268912	0.713735	1.53753	0.0825112	0.134351	0.56963	0.320536	0.0761579	0.0603816	0.0215503	1.15352	0.0359855	3.68306	1.66417	5.06661	16.8798	1.26376	0.547377	1.33124	0.0650249	2.63582	0.0203798	0.107629	0.0200085	0.122077	0.138614	0.901992	0.618654	0.268721	0.0146293
Control short-term exposure	23P0035_POS_Blood_36_30373	13.2107	0.224265	1.00138	0.157488	1.04653	0.0527875	0.071196	0.0226549	0.0258637	0.00786561	9.32299	0.359574	2.35558	0.235231	0.0912557	0.151483	0.368952	0.643679	0.295696	0.628679	1.12841	0.0668199	0.15793	0.626556	0.359173	0.0730623	0.0460046	0.0283643	0.436006	0.0418948	2.24211	1.99941	1.73382	15.8875	1.46559	0.536348	1.39969	0.132121	3.36005	0.0109537	0.0251282	0.00218202	0.0582432	0.0898273	0.795868	0.944548	0.29735	0.015484
Control short-term exposure	23P0035_POS_Blood_37_30346	31.3504	0.135571	0.620258	0.141754	0.750204	0.0433203	0.0741825	0.0380137	0.0262039	0.0192468	12.23	0.655537	2.57884	0.237417	0.113128	0.387869	0.674057	0.561761	0.299207	1.54371	2.00844	0.091935	0.0661841	0.596396	0.33516	0.0821204	0.0494962	0.0251616	0.907692	0.0290004	2.74173	0.593621	1.57817	12.7749	0.863146	0.581574	1.04818	0.491115	0.995769	0.0172081	0.134859	0.0155043	0.14228	0.330208	1.08248	0.299663	0.258796	0.0128837
Control short-term exposure	23P0035_POS_Blood_38_30370	21.9206	0.179661	0.970465	0.169996	1.04996	0.0824887	0.133768	0.0308967	0.0229554	0.0395858	13.7235	0.504663	2.2283	0.278401	0.121386	0.354066	0.758479	0.522311	0.207459	0.845595	2.31677	0.0772107	0.0848285	0.776536	0.284768	0.0845716	0.0763233	0.0304021	1.1601	0.0402355	3.96968	0.971401	3.56065	16.4078	1.19838	0.543016	1.132	0.176648	1.0907	0.0127138	0.105337	0.0159261	0.157707	0.156554	1.06278	1.14043	0.241009	0.0194584
Short-term exposure	23P0035_POS_Blood_39_30347	43.8409	0.253224	1.48749	0.175446	1.02464	0.108056	0.157745	0.037494	0.037759	0.0136621	17.0589	0.745752	1.98948	0.336891	0.172623	0.475355	0.974726	0.57144	0.265239	1.48721	2.40368	0.108082	0.0740798	0.844179	0.336986	0.0680945	0.0538262	0.0257741	1.73579	0.0356762	3.48267	0.755167	4.02122	17.2142	0.977617	0.703868	1.34257	0.343843	1.08805	0.0272924	0.181894	0.0144869	0.211076	0.301303	1.12282	0.395787	0.248152	0.0130392
Short-term exposure	23P0035_POS_Blood_40_30369	26.9981	0.284758	1.57035	0.166337	2.10316	0.127393	0.0594133	0.0347502	0.0327455	0.0235438	15.3556	0.69913	2.14815	0.352513	0.10998	0.283587	0.666336	0.535042	0.295412	1.65407	1.80406	0.133454	0.100595	0.764069	0.291499	0.0669996	0.0621089	0.0358406	0.983627	0.030049	3.99826	1.18527	1.54254	15.4191	0.926796	0.706173	1.25901	0.0895832	4.40756	0.0100566	0.102062	0.0194635	0.117119	0.367267	0.650308	0.572912	0.251237	0.0183856
Short-term exposure	23P0035_POS_Blood_41_30378	20.2392	0.259472	0.945332	0.175069	1.32828	0.0883143	0.0835328	0.0281576	0.0246856	0.0220109	12.1701	0.754769	2.59304	0.253639	0.112087	0.221096	0.554303	0.498197	0.256028	1.37963	1.92055	0.0625909	0.0889335	0.798488	0.293749	0.0734322	0.0557711	0.0282671	0.642714	0.0362882	2.71915	2.19893	2.36285	15.3286	1.09407	0.561477	1.00401	0.056628	5.17297	0.0202107	0.11463	0.00235944	0.0954655	0.269423	0.924641	0.696839	0.249026	0.0153226
Short-term exposure	23P0035_POS_Blood_42_30372	17.8143	0.198281	0.550521	0.07765	0.762397	0.0409674	0.0299258	0.0112506	0.0160868	0.0119582	5.47211	0.592185	1.79679	0.11331	0.0248574	0.102079	0.252844	0.381438	0.251593	1.00655	0.661645	0.0382117	0.0548065	0.537831	0.203916	0.0623091	0.0307542	0.0360208	0.627348	0.0185384	1.35631	0.702524	0.772108	11.9391	0.497613	0.429494	0.708472	0.123277	0.814304	0.00672971	0.0512468	0.0151461	0.0526953	0.191156	0.367051	0.176417	0.162845	0.0243559
Short-term exposure	23P0035_POS_Blood_43_30365	24.2321	0.401911	1.19056	0.217494	1.18293	0.13994	0.0563342	0.036628	0.021651	0.0178679	6.43255	0.62049	3.21521	0.306994	0.152082	0.355253	0.453099	0.602479	0.276471	1.30546	2.32391	0.0522192	0.0758798	1.14916	0.316791	0.0667656	0.0603908	0.046248	0.830358	0.055428	1.7464	1.27108	1.45298	17.6236	0.843542	0.532779	1.399	0.0885369	1.49071	0.0089225	0.0681783	0.0205818	0.0935755	0.278852	0.514596	1.50662	0.322693	0.0204401
Control long-term exposure	23P0035_POS_Blood_44_30354	30.1203	0.403671	1.07852	0.158832	0.847401	0.107168	0.0333896	0.0344618	0.023518	0.00987908	6.57237	0.664726	3.20784	0.235577	0.172984	0.26189	0.363689	0.636149	0.334602	1.88765	1.63586	0.0500194	0.0581376	0.830182	0.356519	0.0733071	0.0377436	0.0464518	0.824239	0.0575631	1.37237	0.920948	0.800323	16.8449	0.639056	0.614551	1.22828	0.190217	1.23699	0.0135637	0.0646312	0.0195489	0.0659453	0.370481	0.586157	0.818621	0.339819	0.0186311
Control long-term exposure	23P0035_POS_Blood_45_30360	36.1753	0.25895	0.985748	0.137186	0.894348	0.0537731	0.0882245	0.0288352	0.0254092	0.0353624	9.17421	0.711146	2.57289	0.262962	0.0849969	0.326851	0.9323	0.540722	0.319094	0.808587	1.89313	0.0308357	0.0701929	0.705507	0.299624	0.0742328	0.0402152	0.0439964	2.60582	0.0403078	2.54325	0.842063	2.28086	15.996	0.544924	0.705475	1.11095	0.163092	0.894694	0.0116295	0.101071	0.0179727	0.225572	0.204771	0.449539	0.665651	0.268685	0.0189848
Control long-term exposure	23P0035_POS_Blood_46_30371	34.9897	0.397918	1.27004	0.182213	1.20891	0.0885676	0.111127	0.0474459	0.0367131	0.0218199	11.1914	0.808445	3.1988	0.276375	0.104784	0.403926	0.803217	0.651956	0.340844	1.75205	2.82027	0.0683044	0.0750266	0.826645	0.327596	0.0648346	0.0380579	0.0492637	1.31275	0.0378059	3.08174	1.11334	3.1522	18.8556	0.867895	0.749219	1.19223	0.108269	1.37178	0.0105929	0.128924	0.0202792	0.179778	0.431864	0.6779	0.647837	0.312471	0.01922
Control long-term exposure	23P0035_POS_Blood_47_30348	35.9548	0.260642	1.40215	0.198732	0.937046	0.0789313	0.0740409	0.0437453	0.0303852	0.0166462	13.3415	0.778363	2.48427	0.286997	0.300458	0.437871	0.814599	0.593737	0.362532	1.9974	2.26862	0.115711	0.0951992	0.918696	0.32883	0.0710425	0.0452047	0.0367437	1.00944	0.0507137	2.97729	0.908595	1.79028	16.8754	0.950801	0.716678	1.26244	0.315891	1.44947	0.0192538	0.0783166	0.0196295	0.154512	0.403797	1.05525	0.87209	0.288323	0.0165991
Control long-term exposure	23P0035_POS_Blood_48_30358	33.6507	0.416674	1.3252	0.180445	0.9448	0.0896541	0.0580149	0.0517953	0.0292049	0.0248348	10.0926	0.738519	3.28875	0.2781	0.159043	0.376609	0.625703	0.673833	0.326128	1.66419	2.55349	0.0729004	0.0804352	0.864267	0.353998	0.0688183	0.0414633	0.0445203	0.976729	0.0476144	2.6175	0.964964	1.48961	16.4223	0.786978	0.681689	1.20202	0.181665	1.44067	0.0115741	0.0873083	0.0192157	0.137103	0.370363	0.653261	0.583706	0.349495	0.0185542
Long-term exposure	23P0035_POS_Blood_49_30345	40.6402	0.223243	1.9656	0.197131	0.931195	0.104992	0.0634781	0.0683963	0.0120859	0.00315294	8.12481	0.927144	3.37737	0.259943	0.206859	0.457835	0.455999	0.664373	0.410227	1.94078	2.66774	0.055505	0.0572092	0.74275	0.304968	0.0473712	0.0180686	0.0179792	1.28105	0.0593514	1.43226	0.673676	1.55291	15.155	0.702337	0.720153	1.23004	0.314377	1.13331	0.0164878	0.0845221	0.0234006	0.0971692	0.427382	0.556795	1.49103	0.307364	0.0131558
Long-term exposure	23P0035_POS_Blood_50_30374	26.6213	0.163828	0.921229	0.157168	2.3617	0.120163	0.107912	0.0299156	0.0284427	0.0299045	23.5894	0.719172	2.7483	0.350589	0.0481188	0.310468	0.742124	0.699041	0.315314	1.92601	2.33232	0.140485	0.153144	0.590367	0.357172	0.102042	0.0962569	0.0240827	1.17091	0.0333932	6.53544	1.20013	2.99896	14.6812	0.764418	0.656526	1.28859	0.0702184	3.18822	0.0200211	0.141352	0.0157859	0.143854	0.455468	0.826645	0.609658	0.279733	0.0143847
Long-term exposure	23P0035_POS_Blood_51_30351	35.8121	0.240711	0.712047	0.128238	0.602692	0.0343476	0.0467087	0.0252241	0.0207631	0.0172906	6.18147	0.650401	2.60836	0.178012	0.0667504	0.170783	0.854987	0.552204	0.33599	0.938301	0.854725	0.0178365	0.0568666	0.613207	0.316041	0.068881	0.026425	0.0312926	4.21706	0.0449174	1.31909	0.633579	1.18196	14.5633	0.442134	0.728531	0.990731	0.28061	0.609647	0.00880121	0.107869	0.0217639	0.216035	0.294987	0.371832	0.462906	0.255684	0.0154725
Long-term exposure	23P0035_POS_Blood_52_30359	11.4762	0.256455	1.13889	0.146464	5.44305	0.0382936	0.0518414	0.0454824	0.0797941	0.00797392	0.907345	0.105394	3.73841	0.341018	0.578012	0.496748	0.129626	0.74713	0.168073	0.061633	4.48338	0.0282091	0.11744	0.609958	0.317286	0.10473	0.132276	0.0210693	0.385179	0.0559102	0.718629	5.48735	0.995362	16.6256	1.83404	1.34731	0.601531	0.110429	27.9741	0.0721783	0.977353	0.207217	0.346851	0.0087011	0.601677	0.498768	0.359122	0.00999576
Long-term exposure	23P0035_POS_Blood_53_30352	0.865815	0.417995	1.31751	0.209008	3.07476	0.0881034	0.0534273	0.0637341	0.0237553	0.00334747	0.337557	0.0923521	4.16242	0.416977	0.46311	0.542775	0.0748035	0.790123	0.188483	0.0434094	5.29848	0.0141581	0.0865304	0.636462	0.321568	0.177417	0.129297	0.028932	0.263813	0.086121	0.284518	12.9186	1.26306	16.8444	1.73051	1.00241	1.19548	0.167054	31.6108	0.0304182	0.394172	0.149612	0.309291	0.0083232	0.473394	0.308398	0.391732	0.0139944
[truncated: 63 more columns]
